# Supplementary material for: Piperlongumine inhibits the growth of non-small cell lung cancer cells via the miR-34b-3p/TGFBR1 pathway
Source: BMC Complement Med Ther. 2021 Jan 7;21:15. doi: 10.1186/s12906-020-03123-y (PMC7791704; doi:10.1186/s12906-020-03123-y)
Supplement: Supplementary file 2 — Additional file 2. [file 12906_2020_3123_MOESM2_ESM.xls]

## Sheet: 20180818lxh
Firefly, Label No.1, [ RLU ]
Time/Pos	0
G01	36155880
G02	36705496
G03	36341640
G04	36767112
G05	38164856
G06	38521012
G07	43286000
G08	45402916
G09	45725744
G10	81280464
G11	84098512
G12	83892488
Renilla, Label No.2, [ RLU ]
Time/Pos	0
G01	7107004	36155880	5.08736
G02	7332233	36705496	5.00605
G03	7276905	36341640	4.99411	5.02917	WT+MIMIC			WT+MIMIC	5.02917
G04	9590444	36767112	3.83372					WT+NC	3.83554
G05	9933371	38164856	3.84209					MT+MIMIC	4.38227
G06	10055567	38521012	3.83081	3.83554	WT+NC			MT+NC	6.29033
G07	9908186	43286000	4.36871
G08	10373268	45402916	4.37692
G09	10389433	45725744	4.40118	4.38227	MT+MIMIC
G10	13164464	81280464	6.17423
G11	13272681	84098512	6.33621
G12	13189527	83892488	6.36054	6.29033	MT+NC
