# Supplementary material for: Piperlongumine inhibits the growth of non-small cell lung cancer cells via the miR-34b-3p/TGFBR1 pathway
Source: BMC Complement Med Ther. 2021 Jan 7;21:15. doi: 10.1186/s12906-020-03123-y (PMC7791704; doi:10.1186/s12906-020-03123-y)
Supplement: Supplementary file 3 — Additional file 3. [file 12906_2020_3123_MOESM3_ESM.xls]

## Sheet: 450.0
Raw Data{Wavelength:450.0}
	1	2	3	4	5	6	7	8	9	10	11	12
A	0.042	0.054	0.048	0.043	0.043	0.051	0.044	0.05	0.157	0.045	0.043	0.044
B	0.04	0.182	1.788	1.731	1.811	1.768	1.643	1.338	1.042	0.214	0.24	0.047
C	0.038	0.185	1.75	1.922	1.884	1.875	1.724	1.293	1.07	0.212	0.206	0.049
D	0.041	0.181	1.754	1.907	1.893	1.714	1.715	1.276	0.984	0.199	0.206	0.046
E	0.049	0.173	1.859	1.814	1.842	1.595	1.489	0.945	0.893	0.235	0.226	0.052
F	0.04	0.182	1.47	1.782	1.565	1.518	1.336	1.037	0.804	0.224	0.218	0.049
G	0.047	0.159	1.612	1.689	1.616	1.523	1.281	1.039	0.796	0.197	1.013	0.047
H	0.041	0.042	0.042	0.044	0.042	0.042	0.039	0.043	0.042	0.044	0.043	0.041
			PL 0	2	4	8	10	16	20	30	40
	NHBE	0.182	1.788	1.731	1.811	1.768	1.643	1.338	1.042	0.214	0.24
		0.185	1.75	1.922	1.884	1.875	1.724	1.293	1.07	0.212	0.206
		0.181	1.754	1.907	1.893	1.714	1.715	1.276	0.984	0.199	0.206
		0.173	1.764	1.85333	1.86267	1.78567	1.694	1.30233	1.032	0.208333	0.217333
		0.182	1.764	1.85333	1.86267	1.78567	1.694	1.30233	1.032	0.208333	0.217333
	1.587	0.159	0	-5.62907	-6.21718	-1.36526	4.41084	29.0905	46.1248	98.0256	97.4585
		0.177
	A549		1.859	1.814	1.842	1.595	1.489	0.945	0.893	0.235	0.226
			1.47	1.782	1.565	1.518	1.336	1.037	0.804	0.224	0.218
			1.612	1.689	1.616	1.523	1.281	1.039	0.796	0.197
	1.47		1.647	1.76167	1.67433	1.54533	1.36867	1.007	0.831	0.218667	0.222
			1.647	1.76167	1.67433	1.54533	1.36867	1.007	0.831	0.218667	0.22
			0	-7.80045	-1.85941	6.9161	18.9342	43.5374	55.5102	97.1655	97.0748
