# Supplementary material for: Piperlongumine inhibits the growth of non-small cell lung cancer cells via the miR-34b-3p/TGFBR1 pathway
Source: BMC Complement Med Ther. 2021 Jan 7;21:15. doi: 10.1186/s12906-020-03123-y (PMC7791704; doi:10.1186/s12906-020-03123-y)
Supplement: Supplementary file 4 — Additional file 4. [file 12906_2020_3123_MOESM4_ESM.xlsx]

## Sheet: Sheet1
LuCY01		F-Luc	R-Luc	Ratio	mean		Re-Luc
WL+miR-646 NC	C01	4382722	634223	6.91038	6.9173		0.999	1
	C02	4739836	627381	7.55496			1.09218
	C03	4487379	713806	6.28655			0.908816
WL+miR-646 mimic	C04	4836823	1637649	2.95352	3.01474		0.426976	0.435826
	C05	4900175	1836297	2.66851			0.385773
	C06	4670364	1364733	3.42218			0.494728
ML+miR-646 NC	C07	5253744	836540	6.28033	7.20676		0.907916	1.04185
	C08	5476901	753026	7.27319			1.05145
	C09	5837217	723614	8.06676			1.16617
ML+miR-646 mimic	C10	5973626	838412	7.12493	7.18863		1.03002	1.03923
	C11	5417392	818604	6.61784			0.956709
	C12	5779346	738751	7.82313			1.13095
LuCY02		F-Luc	R-Luc	Ratio	mean		Re-Luc
WB+miR-646 NC	E01	3706382	402732	9.2031	9.2858		0.991094	1
	E02	4012873	400367	10.023			1.07939
	E03	3697341	428364	8.63131			0.929517
WB+miR-646 mimic	E04	4208445	854912	4.92266	5.12639		0.530128	0.552067
	E05	4146962	919006	4.51244			0.485951
	E06	4539755	763748	5.94405			0.640123
MB+miR-646 NC	E07	2219473	257604	8.61583	9.17098		0.927851	0.987636
	E08	2635486	256175	10.2878			1.10791
	E09	2537715	294765	8.60928			0.927145
MB+miR-646 mimic	E10	2763603	280754	9.8435	9.78541		1.06006	1.0538
	E11	2947548	266426	11.0633			1.19142
	E12	2758411	326461	8.44944			0.909931
LuCY03		F-Luc	R-Luc	Ratio	mean		Re-Luc
WS+miR-646 NC	F01	3298322	423625	7.78595	8.3255		0.935193	1
	F02	3073667	378269	8.12561			0.975991
	F03	3429896	378370	9.06493			1.08882
WS+miR-646 mimic	F04	3028371	760732	3.98086	3.94223		0.478153	0.473513
	F05	2989083	897693	3.32974			0.399945
	F06	3357194	743387	4.51608			0.54244
MS+miR-646 NC	F07	3877943	417493	9.28864	8.93014		1.11569	1.07263
	F08	3730941	478738	7.79328			0.936075
	F09	3901175	401831	9.7085			1.16612
MS+miR-646 mimic	F10	3638446	433338	8.39632	8.49195		1.00851	1.01999
	F11	3729803	493003	7.56548			0.908712
	F12	3890982	408972	9.51405			1.14276
LXH		F-Luc	R-Luc	Ratio	mean		Re-Luc
WT+miR-34b NC	D01	1873644	221764	8.44882	9.30639		0.907851	1
	D02	1650931	158993	10.3837			1.11576
	D03	1997316	219807	9.08668			0.976392
WT+miR-34b mimic	D04	1487700	415287	3.58234	4.01887		0.384934	0.43184
	D05	1763518	400365	4.40478			0.473307
	D06	1532041	376469	4.0695			0.43728
MT+miR-34b NC	D07	1873542	198032	9.4608	9.7113		1.01659	1.04351
	D08	1764832	168326	10.4846			1.1266
	D09	1937226	210832	9.18848			0.98733
MT+miR-34b mimic	D10	1537262	148324	10.3642	9.57528		1.11367	1.02889
	D11	1478733	153652	9.62391			1.03412
	D12	1736492	198735	8.73773			0.938895
Blank	A01	776	581
	A02	696	788
	A03	527	576
