# Supplementary material for: Piperlongumine inhibits the growth of non-small cell lung cancer cells via the miR-34b-3p/TGFBR1 pathway
Source: BMC Complement Med Ther. 2021 Jan 7;21:15. doi: 10.1186/s12906-020-03123-y (PMC7791704; doi:10.1186/s12906-020-03123-y)
Supplement: Supplementary file 5 — Additional file 5. [file 12906_2020_3123_MOESM5_ESM.xls]

## Sheet: 450.0
Raw Data{Wavelength:450.0}
	1	2	3	4	5	6	7	8	9	10	11	12
A	0.042	0.042	0.043	0.046	0.043	0.045	0.043	0.043	0.043	0.044	0.046	0.042
B	0.039	0.185	2.096	2.137	1.968	1.974	1.87	1.56	1.382	0.777	0.623	0.045
C	0.04	0.18	2.179	2.014	2.074	2.057	1.89	1.764	1.406	0.729	0.651	0.047
D	0.047	0.176	2.129	2.112	2.153	2.071	1.973	1.863	1.357	0.728	0.631	0.043
E	0.054	0.178	1.5	0.215	0.23	0.2	0.721	1.01	0.203	0.562	0.203	0.054
F	0.038	0.189	1.911	0.227	0.817	1.577	1.836	0.796	0.702	0.54	0.705	0.047
G	0.046	0.171	1.861	1.745	1.802	1.797	1.532	1.472	1.225	0.611	1.152	0.049
H	0.042	0.042	0.042	0.041	0.042	0.045	0.041	0.041	0.045	0.041	0.041	0.045
		0.179833
24h			0	2	4	8	16	20	40	80	160
PL0		0.185	2.096	2.137	1.968	1.974	1.87	1.56	1.382	0.777	0.623
		0.18	2.179	2.014	2.074	2.057	1.89	1.764	1.406	0.729	0.651
		0.176	2.129	2.112	2.153	2.071	1.973	1.863	1.357	0.728	0.631
		0.180333	2.13467	2.08767	2.065	2.034	1.911	1.729	1.38167	0.744667	0.635
	0.179833	1.95483	2.13467	2.08767	2.065	2.034	1.911	1.729	1.38167	0.744667	0.635		1.95483
			1.8174e-13	2.4043	3.56382	5.14963	11.4417	20.752	38.5199	71.1058	76.7158		2.13467
24h			1.5	0.215	0.23	0.2	0.721	1.01	0.203	0.562	0.203
PL10			1.911	0.227	0.817	1.577	1.836	0.796	0.702	0.54	0.705
			1.861	1.745	1.802	1.797	1.532	1.472	1.225	0.611	1.152
			1.75733	0.729	0.949667	1.19133	1.363	1.09267	0.71	0.571	0.686667		1.94917
		1.94917	2.129	2.112	2.153	2.071	1.973	1.863	1.357	0.728	0.631
			0	0.872168	-1.2313	2.97563	8.00342	13.6469	39.6067	71.8769	76.8534
