# Supplementary material for: Piperlongumine inhibits the growth of non-small cell lung cancer cells via the miR-34b-3p/TGFBR1 pathway
Source: BMC Complement Med Ther. 2021 Jan 7;21:15. doi: 10.1186/s12906-020-03123-y (PMC7791704; doi:10.1186/s12906-020-03123-y)
Supplement: Supplementary file 6 — Additional file 6. [file 12906_2020_3123_MOESM6_ESM.xls]

## Sheet: 450.0
Raw Data{Wavelength:450.0}
	1	2	3	4	5	6	7	8	9	10	11	12
A	0.042	0.043	0.045	0.043	0.043	0.043	0.043	0.042	0.043	0.042	0.042	0.042
B	0.045	0.052	0.043	0.04	0.041	0.041	0.042	0.041	0.042	0.043	0.042	0.042
C	0.169	0.151	2.359	2.14	2.201	1.996	1.65	0.887	0.228	0.22	0.225	0.051
D	0.155	0.16	2.357	2.371	2.262	1.854	1.719	1.139	0.259	0.197	0.198	0.047
E	0.16	0.149	2.368	2.282	2.267	1.985	2.098	1.059	0.253	0.185	0.199	0.05
F	0.044	0.038	0.044	0.039	0.043	0.039	0.039	0.039	0.04	0.04	0.041	0.046
G	0.046	0.068	0.046	0.045	0.043	0.042	0.041	0.042	0.042	0.042	0.048	0.046
H	0.04	0.04	0.041	0.041	0.041	0.042	0.041	0.042	0.041	0.041	0.045	0.042

## Sheet: 分析
	blank	0	2	4	8	10	16	20	30	40
C	0.151	2.359	2.14	2.201	1.996	1.65	0.887	0.228	0.22	0.225
D	0.16	2.357	2.371	2.262	1.854	1.719	1.139	0.259	0.197	0.198
E	0.149	2.368	2.282	2.267	1.985	2.098	1.059	0.253	0.185	0.199
	0.153333	2.36133	2.26433	2.24333	1.945	1.82233	1.02833	0.246667	0.200667	0.207333
	0.153333	2.36133	2.26433	2.24333	1.945	1.82233	1.02833	0.246667	0.200667	0.207333
	Control
	2.208
	inhibition rate	0	4.39312	5.3442	18.8557	24.4112	60.3714	95.7729	97.8563	97.5543
0	0
2	4.39312
4	5.3442
8	18.8557
10	24.4112
16	60.3714
20	95.7729
30	97.8563
40	97.5543
48h	IC25=8.56
	IC50=12.164
