# Supplementary material for: Piperlongumine inhibits the growth of non-small cell lung cancer cells via the miR-34b-3p/TGFBR1 pathway
Source: BMC Complement Med Ther. 2021 Jan 7;21:15. doi: 10.1186/s12906-020-03123-y (PMC7791704; doi:10.1186/s12906-020-03123-y)
Supplement: Supplementary file 7 — Additional file 7. [file 12906_2020_3123_MOESM7_ESM.xls]

## Sheet: Results
Block Type	96fast
Chemistry	SYBR_GREEN
Experiment File Name	D:\AAAAA-LUCHUNYA\LXH20180823 MIR34b3p.eds
Experiment Run End Time	2018-08-23 19:37:17 PM CST
Instrument Type	sds7500fast
Passive Reference	ROX
Well	Sample Name	Target Name	Task	Reporter	Quencher	RQ	RQ Min	RQ Max	Cт	Cт Mean	Cт SD	ΔCт	ΔCт Mean	ΔCт SE	HK Control ΔCт Mean	HK Control ΔCт SE	ΔΔCт	Automatic Ct Threshold	Ct Threshold	Automatic Baseline	Baseline Start	Baseline End	Efficiency	Tm1	Tm2	Tm3	Comments	HIGHSD
B1	BLANK	U6	UNKNOWN	SYBR	None				12.9605	12.9053	0.10963							TRUE	0.119094	TRUE	3	9	1	77.4955				N
B2	MIMIC	U6	UNKNOWN	SYBR	None				12.4219	12.6855	0.272675							TRUE	0.119094	TRUE	3	8	1	77.9866				N
B7	MIRNC	U6	UNKNOWN	SYBR	None				12.1907	12.5431	0.362767							TRUE	0.119094	TRUE	3	8	1	78.6413				N
B8	1555	U6	UNKNOWN	SYBR	None				12.5842	12.5884	0.0807728							TRUE	0.119094	TRUE	3	8	1	78.4776				N
B9	1208	U6	UNKNOWN	SYBR	None				12.3077	12.3915	0.0891178							TRUE	0.119094	TRUE	3	8	1	78.4776				N
B10	SINC	U6	UNKNOWN	SYBR	None				13.2395	13.2779	0.0374586							TRUE	0.119094	TRUE	3	9	1	78.3139				N
B11	PL0	U6	UNKNOWN	SYBR	None				10.9601	11.1152	0.138959							TRUE	0.119094	TRUE	3	7	1	78.4776				N
B12	PL10	U6	UNKNOWN	SYBR	None				10.9324	11.0983	0.176446							TRUE	0.119094	TRUE	3	7	1	78.1502				N
C1	BLANK	U6	UNKNOWN	SYBR	None				12.9763	12.9053	0.10963							TRUE	0.119094	TRUE	3	9	1	77.8229				N
C2	MIMIC	U6	UNKNOWN	SYBR	None				12.9664	12.6855	0.272675							TRUE	0.119094	TRUE	3	9	1	78.1502				N
C7	MIRNC	U6	UNKNOWN	SYBR	None				12.9154	12.5431	0.362767							TRUE	0.119094	TRUE	3	9	1	78.6413				N
C8	1555	U6	UNKNOWN	SYBR	None				12.6713	12.5884	0.0807728							TRUE	0.119094	TRUE	3	8	1	78.6413				N
C9	1208	U6	UNKNOWN	SYBR	None				12.4851	12.3915	0.0891178							TRUE	0.119094	TRUE	3	8	1	78.805				N
C10	SINC	U6	UNKNOWN	SYBR	None				13.3143	13.2779	0.0374586							TRUE	0.119094	TRUE	3	9	1	78.4776				N
C11	PL0	U6	UNKNOWN	SYBR	None				11.2282	11.1152	0.138959							TRUE	0.119094	TRUE	3	7	1	78.6413				N
C12	PL10	U6	UNKNOWN	SYBR	None				11.2836	11.0983	0.176446							TRUE	0.119094	TRUE	3	7	1	78.3139				N
D1	BLANK	U6	UNKNOWN	SYBR	None				12.779	12.9053	0.10963							TRUE	0.119094	TRUE	3	8	1	77.9866				N
D2	MIMIC	U6	UNKNOWN	SYBR	None				12.6682	12.6855	0.272675							TRUE	0.119094	TRUE	3	8	1	78.3139				N
D7	MIRNC	U6	UNKNOWN	SYBR	None				12.5231	12.5431	0.362767							TRUE	0.119094	TRUE	3	8	1	78.805				N
D8	1555	U6	UNKNOWN	SYBR	None				12.5099	12.5884	0.0807728							TRUE	0.119094	TRUE	3	8	1	78.805				N
D9	1208	U6	UNKNOWN	SYBR	None				12.3819	12.3915	0.0891178							TRUE	0.119094	TRUE	3	8	1	78.805				N
D10	SINC	U6	UNKNOWN	SYBR	None				13.2799	13.2779	0.0374586							TRUE	0.119094	TRUE	3	9	1	78.6413				N
D11	PL0	U6	UNKNOWN	SYBR	None				11.1573	11.1152	0.138959							TRUE	0.119094	TRUE	3	7	1	78.6413				N
D12	PL10	U6	UNKNOWN	SYBR	None				11.0788	11.0983	0.176446							TRUE	0.119094	TRUE	3	7	1	78.4776				N
E1	BLANK	MIR34b3p	UNKNOWN	SYBR	None	1	0.677269	1.47652	23.1883	23.2251	0.333146		10.3198	0.202489			0	TRUE	0.0913054	TRUE	3	19	1	78.1502				N
E2	MIMIC	MIR34b3p	UNKNOWN	SYBR	None	59070.7	23746.3	146943	6.40118	7.15519	0.773531		-5.53031	0.473533			-15.8502	TRUE	0.0913054	TRUE	1	3	1	78.805				Y
E7	MIRNC	MIR34b3p	UNKNOWN	SYBR	None	0.497465	0.196667	1.25833	23.1025	23.8703	0.752324		11.3272	0.482214			1.00733	TRUE	0.0913054	TRUE	3	19	1	79.1323				Y
E8	1555	MIR34b3p	UNKNOWN	SYBR	None	8.39562	5.94644	11.8535	19.5594	19.8386	0.299735		7.25021	0.179226			-3.06964	TRUE	0.0913054	TRUE	3	16	1	79.296				N
E9	1208	MIR34b3p	UNKNOWN	SYBR	None	2.44264	2.03943	2.92557	21.2965	21.4229	0.135728		9.0314	0.0937445			-1.28844	TRUE	0.0913054	TRUE	3	18	1	79.1323				N
E10	SINC	MIR34b3p	UNKNOWN	SYBR	None	0.402103	0.326531	0.495165	24.7906	24.9121	0.183584		11.6342	0.108176			1.31436	TRUE	0.0913054	TRUE	3	21	1	78.6413				N
E11	PL0	MIR34b3p	UNKNOWN	SYBR	None	0.177619	0.135289	0.233195	23.7566	23.9282	0.201793		12.813	0.141457			2.49314	TRUE	0.0913054	TRUE	3	20	1	78.805				N
E12	PL10	MIR34b3p	UNKNOWN	SYBR	None	0.223262	0.179475	0.277731	23.4957	23.5813	0.0864328		12.483	0.113437			2.16319	TRUE	0.0913054	TRUE	3	20	1	78.6413				N
F1	BLANK	MIR34b3p	UNKNOWN	SYBR	None	1	0.677269	1.47652	22.9119	23.2251	0.333146		10.3198	0.202489			0	TRUE	0.0913054	TRUE	3	19	1	77.8229				N
F2	MIMIC	MIR34b3p	UNKNOWN	SYBR	None	59070.7	23746.3	146943	7.94686	7.15519	0.773531		-5.53031	0.473533			-15.8502	TRUE	0.0913054	TRUE	3	4	1	78.4776				Y
F7	MIRNC	MIR34b3p	UNKNOWN	SYBR	None	0.497465	0.196667	1.25833	24.6061	23.8703	0.752324		11.3272	0.482214			1.00733	TRUE	0.0913054	TRUE	3	21	1	78.9687				Y
F8	1555	MIR34b3p	UNKNOWN	SYBR	None	8.39562	5.94644	11.8535	20.1553	19.8386	0.299735		7.25021	0.179226			-3.06964	TRUE	0.0913054	TRUE	3	16	1	79.1323				N
F9	1208	MIR34b3p	UNKNOWN	SYBR	None	2.44264	2.03943	2.92557	21.5664	21.4229	0.135728		9.0314	0.0937445			-1.28844	TRUE	0.0913054	TRUE	3	18	1	79.1323				N
F10	SINC	MIR34b3p	UNKNOWN	SYBR	None	0.402103	0.326531	0.495165	25.1233	24.9121	0.183584		11.6342	0.108176			1.31436	TRUE	0.0913054	TRUE	3	21	1	78.6413				N
F11	PL0	MIR34b3p	UNKNOWN	SYBR	None	0.177619	0.135289	0.233195	24.1505	23.9282	0.201793		12.813	0.141457			2.49314	TRUE	0.0913054	TRUE	3	20	1	78.6413				N
F12	PL10	MIR34b3p	UNKNOWN	SYBR	None	0.223262	0.179475	0.277731	23.6685	23.5813	0.0864328		12.483	0.113437			2.16319	TRUE	0.0913054	TRUE	3	20	1	78.4776				N
G1	BLANK	MIR34b3p	UNKNOWN	SYBR	None	1	0.677269	1.47652	23.5751	23.2251	0.333146		10.3198	0.202489			0	TRUE	0.0913054	TRUE	3	20	1	77.8229				N
G2	MIMIC	MIR34b3p	UNKNOWN	SYBR	None	59070.7	23746.3	146943	7.11752	7.15519	0.773531		-5.53031	0.473533			-15.8502	TRUE	0.0913054	TRUE	1	3	1	78.4776				Y
G7	MIRNC	MIR34b3p	UNKNOWN	SYBR	None	0.497465	0.196667	1.25833	23.9022	23.8703	0.752324		11.3272	0.482214			1.00733	TRUE	0.0913054	TRUE	3	20	1	78.9687				Y
G8	1555	MIR34b3p	UNKNOWN	SYBR	None	8.39562	5.94644	11.8535	19.8013	19.8386	0.299735		7.25021	0.179226			-3.06964	TRUE	0.0913054	TRUE	3	16	1	79.1323				N
G9	1208	MIR34b3p	UNKNOWN	SYBR	None	2.44264	2.03943	2.92557	21.406	21.4229	0.135728		9.0314	0.0937445			-1.28844	TRUE	0.0913054	TRUE	3	18	1	78.9687				N
G10	SINC	MIR34b3p	UNKNOWN	SYBR	None	0.402103	0.326531	0.495165	24.8224	24.9121	0.183584		11.6342	0.108176			1.31436	TRUE	0.0913054	TRUE	3	21	1	78.6413				N
G11	PL0	MIR34b3p	UNKNOWN	SYBR	None	0.177619	0.135289	0.233195	23.8775	23.9282	0.201793		12.813	0.141457			2.49314	TRUE	0.0913054	TRUE	3	20	1	78.6413				N
G12	PL10	MIR34b3p	UNKNOWN	SYBR	None	0.223262	0.179475	0.277731	23.5797	23.5813	0.0864328		12.483	0.113437			2.16319	TRUE	0.0913054	TRUE	3	20	1	78.4776				N
Analysis Type	Singleplex
Endogenous Control	U6
RQ Min/Max Confidence Level	95.0
Reference Sample	BLANK

## Sheet: Sheet1
Well	Sample Name	Target Name	Task	Reporter	Quencher	RQ	RQ Min	RQ Max	Cт	Cт Mean	Cт SD	ΔCт	ΔCт Mean	ΔCт SE	HK Control ΔCт Mean	HK Control ΔCт SE	ΔΔCт		Automatic Ct Threshold	Ct Threshold	Automatic Baseline	Baseline Start	Baseline End	Efficiency	Tm1	Tm2	Tm3	Comments	HIGHSD
B9	1208	U6	UNKNOWN	SYBR	None				12.3077	12.3915	0.0891178								TRUE	0.119094	TRUE	3	8	1	78.4776				N
C9	1208	U6	UNKNOWN	SYBR	None				12.4851	12.3915	0.0891178								TRUE	0.119094	TRUE	3	8	1	78.805				N
D9	1208	U6	UNKNOWN	SYBR	None				12.3819	12.3915	0.0891178								TRUE	0.119094	TRUE	3	8	1	78.805				N
E9	1208	MIR34b3p	UNKNOWN	SYBR	None	2.44264	2.03943	2.92557	21.2965	21.4229	0.135728		9.0314	0.0937445			-1.28844	2.44264	TRUE	0.0913054	TRUE	3	18	1	79.1323				N
F9	1208	MIR34b3p	UNKNOWN	SYBR	None	2.44264	2.03943	2.92557	21.5664	21.4229	0.135728		9.0314	0.0937445			-1.28844	2.44264	TRUE	0.0913054	TRUE	3	18	1	79.1323				N
G9	1208	MIR34b3p	UNKNOWN	SYBR	None	2.44264	2.03943	2.92557	21.406	21.4229	0.135728		9.0314	0.0937445			-1.28844	2.44264	TRUE	0.0913054	TRUE	3	18	1	78.9687				N
B8	1555	U6	UNKNOWN	SYBR	None				12.5842	12.5884	0.0807728							#VALUE!	TRUE	0.119094	TRUE	3	8	1	78.4776				N
C8	1555	U6	UNKNOWN	SYBR	None				12.6713	12.5884	0.0807728							#VALUE!	TRUE	0.119094	TRUE	3	8	1	78.6413				N
D8	1555	U6	UNKNOWN	SYBR	None				12.5099	12.5884	0.0807728							#VALUE!	TRUE	0.119094	TRUE	3	8	1	78.805				N
E8	1555	MIR34b3p	UNKNOWN	SYBR	None	8.39562	5.94644	11.8535	19.5594	19.8386	0.299735		7.25021	0.179226			-3.06964	8.39562	TRUE	0.0913054	TRUE	3	16	1	79.296				N
F8	1555	MIR34b3p	UNKNOWN	SYBR	None	8.39562	5.94644	11.8535	20.1553	19.8386	0.299735		7.25021	0.179226			-3.06964	8.39562	TRUE	0.0913054	TRUE	3	16	1	79.1323				N
G8	1555	MIR34b3p	UNKNOWN	SYBR	None	8.39562	5.94644	11.8535	19.8013	19.8386	0.299735		7.25021	0.179226			-3.06964	8.39562	TRUE	0.0913054	TRUE	3	16	1	79.1323				N
B1	BLANK	U6	UNKNOWN	SYBR	None				12.9605	12.9053	0.10963							#VALUE!	TRUE	0.119094	TRUE	3	9	1	77.4955				N
C1	BLANK	U6	UNKNOWN	SYBR	None				12.9763	12.9053	0.10963							#VALUE!	TRUE	0.119094	TRUE	3	9	1	77.8229				N
D1	BLANK	U6	UNKNOWN	SYBR	None				12.779	12.9053	0.10963							#VALUE!	TRUE	0.119094	TRUE	3	8	1	77.9866				N
E1	BLANK	MIR34b3p	UNKNOWN	SYBR	None	1	0.677269	1.47652	23.1883	23.2251	0.333146		10.3198	0.202489			0	1	TRUE	0.0913054	TRUE	3	19	1	78.1502				N
F1	BLANK	MIR34b3p	UNKNOWN	SYBR	None	1	0.677269	1.47652	22.9119	23.2251	0.333146		10.3198	0.202489			0	1	TRUE	0.0913054	TRUE	3	19	1	77.8229				N
G1	BLANK	MIR34b3p	UNKNOWN	SYBR	None	1	0.677269	1.47652	23.5751	23.2251	0.333146		10.3198	0.202489			0	1	TRUE	0.0913054	TRUE	3	20	1	77.8229				N
B2	MIMIC	U6	UNKNOWN	SYBR	None				12.4219	12.6855	0.272675							#VALUE!	TRUE	0.119094	TRUE	3	8	1	77.9866				N
C2	MIMIC	U6	UNKNOWN	SYBR	None				12.9664	12.6855	0.272675							#VALUE!	TRUE	0.119094	TRUE	3	9	1	78.1502				N
D2	MIMIC	U6	UNKNOWN	SYBR	None				12.6682	12.6855	0.272675							#VALUE!	TRUE	0.119094	TRUE	3	8	1	78.3139				N
E2	MIMIC	MIR34b3p	UNKNOWN	SYBR	None	59070.7	23746.3	146943	6.40118	7.15519	0.773531		-5.53031	0.473533			-15.8502	59070.7	TRUE	0.0913054	TRUE	1	3	1	78.805				Y
F2	MIMIC	MIR34b3p	UNKNOWN	SYBR	None	59070.7	23746.3	146943	7.94686	7.15519	0.773531		-5.53031	0.473533			-15.8502	59070.7	TRUE	0.0913054	TRUE	3	4	1	78.4776				Y
G2	MIMIC	MIR34b3p	UNKNOWN	SYBR	None	59070.7	23746.3	146943	7.11752	7.15519	0.773531		-5.53031	0.473533			-15.8502	59070.7	TRUE	0.0913054	TRUE	1	3	1	78.4776				Y
B7	MIRNC	U6	UNKNOWN	SYBR	None				12.1907	12.5431	0.362767							#VALUE!	TRUE	0.119094	TRUE	3	8	1	78.6413				N
C7	MIRNC	U6	UNKNOWN	SYBR	None				12.9154	12.5431	0.362767							#VALUE!	TRUE	0.119094	TRUE	3	9	1	78.6413				N
D7	MIRNC	U6	UNKNOWN	SYBR	None				12.5231	12.5431	0.362767							#VALUE!	TRUE	0.119094	TRUE	3	8	1	78.805				N
E7	MIRNC	MIR34b3p	UNKNOWN	SYBR	None	0.497465	0.196667	1.25833	23.1025	23.8703	0.752324		11.3272	0.482214			1.00733	0.497465	TRUE	0.0913054	TRUE	3	19	1	79.1323				Y
F7	MIRNC	MIR34b3p	UNKNOWN	SYBR	None	0.497465	0.196667	1.25833	24.6061	23.8703	0.752324		11.3272	0.482214			1.00733	0.497465	TRUE	0.0913054	TRUE	3	21	1	78.9687				Y
G7	MIRNC	MIR34b3p	UNKNOWN	SYBR	None	0.497465	0.196667	1.25833	23.9022	23.8703	0.752324		11.3272	0.482214			1.00733	0.497465	TRUE	0.0913054	TRUE	3	20	1	78.9687				Y
B11	PL0	U6	UNKNOWN	SYBR	None				10.9601	11.1152	0.138959							#VALUE!	TRUE	0.119094	TRUE	3	7	1	78.4776				N
C11	PL0	U6	UNKNOWN	SYBR	None				11.2282	11.1152	0.138959							#VALUE!	TRUE	0.119094	TRUE	3	7	1	78.6413				N
D11	PL0	U6	UNKNOWN	SYBR	None				11.1573	11.1152	0.138959							#VALUE!	TRUE	0.119094	TRUE	3	7	1	78.6413				N
E11	PL0	MIR34b3p	UNKNOWN	SYBR	None	0.177619	0.135289	0.233195	23.7566	23.9282	0.201793		12.813	0.141457			2.49314	0.177619	TRUE	0.0913054	TRUE	3	20	1	78.805				N
F11	PL0	MIR34b3p	UNKNOWN	SYBR	None	0.177619	0.135289	0.233195	24.1505	23.9282	0.201793		12.813	0.141457			2.49314	0.177619	TRUE	0.0913054	TRUE	3	20	1	78.6413				N
G11	PL0	MIR34b3p	UNKNOWN	SYBR	None	0.177619	0.135289	0.233195	23.8775	23.9282	0.201793		12.813	0.141457			2.49314	0.177619	TRUE	0.0913054	TRUE	3	20	1	78.6413				N
B12	PL10	U6	UNKNOWN	SYBR	None				10.9324	11.0983	0.176446							#VALUE!	TRUE	0.119094	TRUE	3	7	1	78.1502				N
C12	PL10	U6	UNKNOWN	SYBR	None				11.2836	11.0983	0.176446							#VALUE!	TRUE	0.119094	TRUE	3	7	1	78.3139				N
D12	PL10	U6	UNKNOWN	SYBR	None				11.0788	11.0983	0.176446							#VALUE!	TRUE	0.119094	TRUE	3	7	1	78.4776				N
E12	PL10	MIR34b3p	UNKNOWN	SYBR	None	0.223262	0.179475	0.277731	23.4957	23.5813	0.0864328		12.483	0.113437			2.16319	0.223262	TRUE	0.0913054	TRUE	3	20	1	78.6413				N
F12	PL10	MIR34b3p	UNKNOWN	SYBR	None	0.223262	0.179475	0.277731	23.6685	23.5813	0.0864328		12.483	0.113437			2.16319	0.223262	TRUE	0.0913054	TRUE	3	20	1	78.4776				N
G12	PL10	MIR34b3p	UNKNOWN	SYBR	None	0.223262	0.179475	0.277731	23.5797	23.5813	0.0864328		12.483	0.113437			2.16319	0.223262	TRUE	0.0913054	TRUE	3	20	1	78.4776				N
B10	SINC	U6	UNKNOWN	SYBR	None				13.2395	13.2779	0.0374586							#VALUE!	TRUE	0.119094	TRUE	3	9	1	78.3139				N
C10	SINC	U6	UNKNOWN	SYBR	None				13.3143	13.2779	0.0374586							#VALUE!	TRUE	0.119094	TRUE	3	9	1	78.4776				N
D10	SINC	U6	UNKNOWN	SYBR	None				13.2799	13.2779	0.0374586							#VALUE!	TRUE	0.119094	TRUE	3	9	1	78.6413				N
E10	SINC	MIR34b3p	UNKNOWN	SYBR	None	0.402103	0.326531	0.495165	24.7906	24.9121	0.183584		11.6342	0.108176			1.31436	0.402103	TRUE	0.0913054	TRUE	3	21	1	78.6413				N
F10	SINC	MIR34b3p	UNKNOWN	SYBR	None	0.402103	0.326531	0.495165	25.1233	24.9121	0.183584		11.6342	0.108176			1.31436	0.402103	TRUE	0.0913054	TRUE	3	21	1	78.6413				N
G10	SINC	MIR34b3p	UNKNOWN	SYBR	None	0.402103	0.326531	0.495165	24.8224	24.9121	0.183584		11.6342	0.108176			1.31436	0.402103	TRUE	0.0913054	TRUE	3	21	1	78.6413				N
																		1
																		1
