# Supplementary material for: Piperlongumine inhibits the growth of non-small cell lung cancer cells via the miR-34b-3p/TGFBR1 pathway
Source: BMC Complement Med Ther. 2021 Jan 7;21:15. doi: 10.1186/s12906-020-03123-y (PMC7791704; doi:10.1186/s12906-020-03123-y)
Supplement: Supplementary file 8 — Additional file 8. [file 12906_2020_3123_MOESM8_ESM.xls]

## Sheet: Results
Block Type	96fast
Chemistry	SYBR_GREEN
Experiment File Name	D:\LCY20171213\LXH20180823TGFBR1.eds
Experiment Run End Time	2018-08-24 07:24:18 AM AKDT
Instrument Type	sds7500fast
Passive Reference	ROX
Well	Sample Name	Target Name	Task	Reporter	Quencher	RQ	RQ Min	RQ Max	Cт	Cт Mean	Cт SD	ΔCт	ΔCт Mean	ΔCт SE	HK Control ΔCт Mean	HK Control ΔCт SE	ΔΔCт	Automatic Ct Threshold	Ct Threshold	Automatic Baseline	Baseline Start	Baseline End	Efficiency	Tm1	Tm2	Tm3	Comments
B3	BLANK	TGFBR1	UNKNOWN	SYBR	None	1	0.923392	1.08296	18.7048	18.6545	0.0448717		5.52766	0.0414146			0	TRUE	0.017233	TRUE	3	17	1	79.7507
B4	MIMIC	TGFBR1	UNKNOWN	SYBR	None	0.873	0.814994	0.935134	18.9358	18.9233	0.0562513		5.72361	0.0357262			0.195947	TRUE	0.017233	TRUE	3	17	1	79.9144
B5	MIRNC	TGFBR1	UNKNOWN	SYBR	None	0.697284	0.633431	0.767573	19.4682	19.4834	0.0144439		6.04784	0.049905			0.520182	TRUE	0.017233	TRUE	3	18	1	80.0781
B6	1555	TGFBR1	UNKNOWN	SYBR	None	0.253808	0.210215	0.30644	20.9386	20.9272	0.0309305		7.50585	0.0979201			1.97819	TRUE	0.017233	TRUE	3	19	1	80.0781
B7	1208	TGFBR1	UNKNOWN	SYBR	None	0.233159	0.224347	0.242318	20.7645	20.7888	0.0284339		7.62827	0.0200207			2.10061	TRUE	0.017233	TRUE	3	19	1	80.0781
B8	SINC	TGFBR1	UNKNOWN	SYBR	None	0.895115	0.770357	1.04008	19.3412	19.3262	0.117279		5.68751	0.0779935			0.159855	TRUE	0.017233	TRUE	3	18	1	79.9144
B9	PL0	TGFBR1	UNKNOWN	SYBR	None	0.751318	0.707758	0.797559	18.9363	18.9082	0.0469975		5.94016	0.0310352			0.412505	TRUE	0.017233	TRUE	3	17	1	79.9144
B10	PL10	TGFBR1	UNKNOWN	SYBR	None	0.73362	0.709217	0.758862	18.8875	18.8914	0.00357344		5.97456	0.0175785			0.446896	TRUE	0.017233	TRUE	3	17	1	79.9144
C3	BLANK	TGFBR1	UNKNOWN	SYBR	None	1	0.923392	1.08296	18.6187	18.6545	0.0448717		5.52766	0.0414146			0	TRUE	0.017233	TRUE	3	17	1	80.0781
C4	MIMIC	TGFBR1	UNKNOWN	SYBR	None	0.873	0.814994	0.935134	18.8619	18.9233	0.0562513		5.72361	0.0357262			0.195947	TRUE	0.017233	TRUE	3	17	1	80.0781
C5	MIRNC	TGFBR1	UNKNOWN	SYBR	None	0.697284	0.633431	0.767573	19.4851	19.4834	0.0144439		6.04784	0.049905			0.520182	TRUE	0.017233	TRUE	3	18	1	80.2418
C6	1555	TGFBR1	UNKNOWN	SYBR	None	0.253808	0.210215	0.30644	20.9509	20.9272	0.0309305		7.50585	0.0979201			1.97819	TRUE	0.017233	TRUE	3	19	1	80.2418
C7	1208	TGFBR1	UNKNOWN	SYBR	None	0.233159	0.224347	0.242318	20.8201	20.7888	0.0284339		7.62827	0.0200207			2.10061	TRUE	0.017233	TRUE	3	19	1	80.2418
C8	SINC	TGFBR1	UNKNOWN	SYBR	None	0.895115	0.770357	1.04008	19.2022	19.3262	0.117279		5.68751	0.0779935			0.159855	TRUE	0.017233	TRUE	3	18	1	80.0781
C9	PL0	TGFBR1	UNKNOWN	SYBR	None	0.751318	0.707758	0.797559	18.9343	18.9082	0.0469975		5.94016	0.0310352			0.412505	TRUE	0.017233	TRUE	3	17	1	80.0781
C10	PL10	TGFBR1	UNKNOWN	SYBR	None	0.73362	0.709217	0.758862	18.8944	18.8914	0.00357344		5.97456	0.0175785			0.446896	TRUE	0.017233	TRUE	3	17	1	80.0781
D3	BLANK	TGFBR1	UNKNOWN	SYBR	None	1	0.923392	1.08296	18.6401	18.6545	0.0448717		5.52766	0.0414146			0	TRUE	0.017233	TRUE	3	17	1	80.0781
D4	MIMIC	TGFBR1	UNKNOWN	SYBR	None	0.873	0.814994	0.935134	18.9723	18.9233	0.0562513		5.72361	0.0357262			0.195947	TRUE	0.017233	TRUE	3	17	1	80.2418
D5	MIRNC	TGFBR1	UNKNOWN	SYBR	None	0.697284	0.633431	0.767573	19.497	19.4834	0.0144439		6.04784	0.049905			0.520182	TRUE	0.017233	TRUE	3	18	1	80.2418
D6	1555	TGFBR1	UNKNOWN	SYBR	None	0.253808	0.210215	0.30644	20.8922	20.9272	0.0309305		7.50585	0.0979201			1.97819	TRUE	0.017233	TRUE	3	19	1	80.2418
D7	1208	TGFBR1	UNKNOWN	SYBR	None	0.233159	0.224347	0.242318	20.7819	20.7888	0.0284339		7.62827	0.0200207			2.10061	TRUE	0.017233	TRUE	3	19	1	80.2418
D8	SINC	TGFBR1	UNKNOWN	SYBR	None	0.895115	0.770357	1.04008	19.4353	19.3262	0.117279		5.68751	0.0779935			0.159855	TRUE	0.017233	TRUE	3	18	1	80.0781
D9	PL0	TGFBR1	UNKNOWN	SYBR	None	0.751318	0.707758	0.797559	18.8539	18.9082	0.0469975		5.94016	0.0310352			0.412505	TRUE	0.017233	TRUE	3	17	1	80.2418
D10	PL10	TGFBR1	UNKNOWN	SYBR	None	0.73362	0.709217	0.758862	18.8924	18.8914	0.00357344		5.97456	0.0175785			0.446896	TRUE	0.017233	TRUE	3	17	1	80.0781
E3	BLANK	GAPDH	UNKNOWN	SYBR	None				13.1823	13.1269	0.0559647							TRUE	0.0217275	TRUE	3	11	1	85.6433
E4	MIMIC	GAPDH	UNKNOWN	SYBR	None				13.17	13.1997	0.0257852							TRUE	0.0217275	TRUE	3	11	1	85.807
E5	MIRNC	GAPDH	UNKNOWN	SYBR	None				13.3415	13.4356	0.0852227							TRUE	0.0217275	TRUE	3	11	1	85.9706
E6	1555	GAPDH	UNKNOWN	SYBR	None				13.2889	13.4214	0.166758							TRUE	0.0217275	TRUE	3	11	1	85.9706
E7	1208	GAPDH	UNKNOWN	SYBR	None				13.1417	13.1606	0.0198495							TRUE	0.0217275	TRUE	3	11	1	85.9706
E8	SINC	GAPDH	UNKNOWN	SYBR	None				13.565	13.6387	0.0670416							TRUE	0.0217275	TRUE	3	12	1	85.807
E9	PL0	GAPDH	UNKNOWN	SYBR	None				12.9379	12.968	0.026092							TRUE	0.0217275	TRUE	3	11	1	85.807
E10	PL10	GAPDH	UNKNOWN	SYBR	None				12.8838	12.9169	0.0302364							TRUE	0.0217275	TRUE	3	11	1	85.807
F3	BLANK	GAPDH	UNKNOWN	SYBR	None				13.1279	13.1269	0.0559647							TRUE	0.0217275	TRUE	3	11	1	85.6433
F4	MIMIC	GAPDH	UNKNOWN	SYBR	None				13.2151	13.1997	0.0257852							TRUE	0.0217275	TRUE	3	11	1	85.6433
F5	MIRNC	GAPDH	UNKNOWN	SYBR	None				13.5077	13.4356	0.0852227							TRUE	0.0217275	TRUE	3	11	1	85.807
F6	1555	GAPDH	UNKNOWN	SYBR	None				13.6086	13.4214	0.166758							TRUE	0.0217275	TRUE	3	12	1	85.9706
F7	1208	GAPDH	UNKNOWN	SYBR	None				13.1812	13.1606	0.0198495							TRUE	0.0217275	TRUE	3	11	1	85.807
F8	SINC	GAPDH	UNKNOWN	SYBR	None				13.696	13.6387	0.0670416							TRUE	0.0217275	TRUE	3	12	1	85.6433
F9	PL0	GAPDH	UNKNOWN	SYBR	None				12.9845	12.968	0.026092							TRUE	0.0217275	TRUE	3	11	1	85.807
F10	PL10	GAPDH	UNKNOWN	SYBR	None				12.9237	12.9169	0.0302364							TRUE	0.0217275	TRUE	3	11	1	85.807
G3	BLANK	GAPDH	UNKNOWN	SYBR	None				13.0704	13.1269	0.0559647							TRUE	0.0217275	TRUE	3	11	1	85.4796
G4	MIMIC	GAPDH	UNKNOWN	SYBR	None				13.2141	13.1997	0.0257852							TRUE	0.0217275	TRUE	3	11	1	85.6433
G5	MIRNC	GAPDH	UNKNOWN	SYBR	None				13.4576	13.4356	0.0852227							TRUE	0.0217275	TRUE	3	11	1	85.6433
G6	1555	GAPDH	UNKNOWN	SYBR	None				13.3666	13.4214	0.166758							TRUE	0.0217275	TRUE	3	11	1	85.6433
G7	1208	GAPDH	UNKNOWN	SYBR	None				13.1588	13.1606	0.0198495							TRUE	0.0217275	TRUE	3	11	1	85.6433
G8	SINC	GAPDH	UNKNOWN	SYBR	None				13.6551	13.6387	0.0670416							TRUE	0.0217275	TRUE	3	12	1	85.4796
G9	PL0	GAPDH	UNKNOWN	SYBR	None				12.9816	12.968	0.026092							TRUE	0.0217275	TRUE	3	11	1	85.6433
G10	PL10	GAPDH	UNKNOWN	SYBR	None				12.9431	12.9169	0.0302364							TRUE	0.0217275	TRUE	3	11	1	85.6433
Analysis Type	Singleplex
Endogenous Control	GAPDH
RQ Min/Max Confidence Level	95.0
Reference Sample	BLANK

## Sheet: Sheet1
Well	Sample Name	Target Name	Task	Reporter	Quencher	RQ	RQ Min	RQ Max	Cт	Cт Mean	Cт SD	ΔCт	ΔCт Mean	ΔCт SE	HK Control ΔCт Mean	HK Control ΔCт SE	ΔΔCт		Automatic Ct Threshold	Ct Threshold	Automatic Baseline	Baseline Start	Baseline End	Efficiency	Tm1
B7	1208	TGFBR1	UNKNOWN	SYBR	None	0.233159	0.224347	0.242318	20.7645	20.7888	0.0284339		7.62827	0.0200207			2.10061	0.233159	TRUE	0.017233	TRUE	3	19	1	80.0781
C7	1208	TGFBR1	UNKNOWN	SYBR	None	0.233159	0.224347	0.242318	20.8201	20.7888	0.0284339		7.62827	0.0200207			2.10061	0.233159	TRUE	0.017233	TRUE	3	19	1	80.2418
D7	1208	TGFBR1	UNKNOWN	SYBR	None	0.233159	0.224347	0.242318	20.7819	20.7888	0.0284339		7.62827	0.0200207			2.10061	0.233159	TRUE	0.017233	TRUE	3	19	1	80.2418
E7	1208	GAPDH	UNKNOWN	SYBR	None				13.1417	13.1606	0.0198495							#VALUE!	TRUE	0.0217275	TRUE	3	11	1	85.9706
F7	1208	GAPDH	UNKNOWN	SYBR	None				13.1812	13.1606	0.0198495							#VALUE!	TRUE	0.0217275	TRUE	3	11	1	85.807
G7	1208	GAPDH	UNKNOWN	SYBR	None				13.1588	13.1606	0.0198495							#VALUE!	TRUE	0.0217275	TRUE	3	11	1	85.6433
B6	1555	TGFBR1	UNKNOWN	SYBR	None	0.253808	0.210215	0.30644	20.9386	20.9272	0.0309305		7.50585	0.0979201			1.97819	0.253808	TRUE	0.017233	TRUE	3	19	1	80.0781
C6	1555	TGFBR1	UNKNOWN	SYBR	None	0.253808	0.210215	0.30644	20.9509	20.9272	0.0309305		7.50585	0.0979201			1.97819	0.253808	TRUE	0.017233	TRUE	3	19	1	80.2418
D6	1555	TGFBR1	UNKNOWN	SYBR	None	0.253808	0.210215	0.30644	20.8922	20.9272	0.0309305		7.50585	0.0979201			1.97819	0.253808	TRUE	0.017233	TRUE	3	19	1	80.2418
E6	1555	GAPDH	UNKNOWN	SYBR	None				13.2889	13.4214	0.166758							#VALUE!	TRUE	0.0217275	TRUE	3	11	1	85.9706
F6	1555	GAPDH	UNKNOWN	SYBR	None				13.6086	13.4214	0.166758							#VALUE!	TRUE	0.0217275	TRUE	3	12	1	85.9706
G6	1555	GAPDH	UNKNOWN	SYBR	None				13.3666	13.4214	0.166758							#VALUE!	TRUE	0.0217275	TRUE	3	11	1	85.6433
B3	BLANK	TGFBR1	UNKNOWN	SYBR	None	1	0.923392	1.08296	18.7048	18.6545	0.0448717		5.52766	0.0414146			0	1	TRUE	0.017233	TRUE	3	17	1	79.7507
C3	BLANK	TGFBR1	UNKNOWN	SYBR	None	1	0.923392	1.08296	18.6187	18.6545	0.0448717		5.52766	0.0414146			0	1	TRUE	0.017233	TRUE	3	17	1	80.0781
D3	BLANK	TGFBR1	UNKNOWN	SYBR	None	1	0.923392	1.08296	18.6401	18.6545	0.0448717		5.52766	0.0414146			0	1	TRUE	0.017233	TRUE	3	17	1	80.0781
E3	BLANK	GAPDH	UNKNOWN	SYBR	None				13.1823	13.1269	0.0559647							#VALUE!	TRUE	0.0217275	TRUE	3	11	1	85.6433
F3	BLANK	GAPDH	UNKNOWN	SYBR	None				13.1279	13.1269	0.0559647							#VALUE!	TRUE	0.0217275	TRUE	3	11	1	85.6433
G3	BLANK	GAPDH	UNKNOWN	SYBR	None				13.0704	13.1269	0.0559647							#VALUE!	TRUE	0.0217275	TRUE	3	11	1	85.4796
B4	MIMIC	TGFBR1	UNKNOWN	SYBR	None	0.873	0.814994	0.935134	18.9358	18.9233	0.0562513		5.72361	0.0357262			0.195947	0.873	TRUE	0.017233	TRUE	3	17	1	79.9144
C4	MIMIC	TGFBR1	UNKNOWN	SYBR	None	0.873	0.814994	0.935134	18.8619	18.9233	0.0562513		5.72361	0.0357262			0.195947	0.873	TRUE	0.017233	TRUE	3	17	1	80.0781
D4	MIMIC	TGFBR1	UNKNOWN	SYBR	None	0.873	0.814994	0.935134	18.9723	18.9233	0.0562513		5.72361	0.0357262			0.195947	0.873	TRUE	0.017233	TRUE	3	17	1	80.2418
E4	MIMIC	GAPDH	UNKNOWN	SYBR	None				13.17	13.1997	0.0257852							#VALUE!	TRUE	0.0217275	TRUE	3	11	1	85.807
F4	MIMIC	GAPDH	UNKNOWN	SYBR	None				13.2151	13.1997	0.0257852							#VALUE!	TRUE	0.0217275	TRUE	3	11	1	85.6433
G4	MIMIC	GAPDH	UNKNOWN	SYBR	None				13.2141	13.1997	0.0257852							#VALUE!	TRUE	0.0217275	TRUE	3	11	1	85.6433
B5	MIRNC	TGFBR1	UNKNOWN	SYBR	None	0.697284	0.633431	0.767573	19.4682	19.4834	0.0144439		6.04784	0.049905			0.520182	0.697284	TRUE	0.017233	TRUE	3	18	1	80.0781
C5	MIRNC	TGFBR1	UNKNOWN	SYBR	None	0.697284	0.633431	0.767573	19.4851	19.4834	0.0144439		6.04784	0.049905			0.520182	0.697284	TRUE	0.017233	TRUE	3	18	1	80.2418
D5	MIRNC	TGFBR1	UNKNOWN	SYBR	None	0.697284	0.633431	0.767573	19.497	19.4834	0.0144439		6.04784	0.049905			0.520182	0.697284	TRUE	0.017233	TRUE	3	18	1	80.2418
E5	MIRNC	GAPDH	UNKNOWN	SYBR	None				13.3415	13.4356	0.0852227							#VALUE!	TRUE	0.0217275	TRUE	3	11	1	85.9706
F5	MIRNC	GAPDH	UNKNOWN	SYBR	None				13.5077	13.4356	0.0852227							#VALUE!	TRUE	0.0217275	TRUE	3	11	1	85.807
G5	MIRNC	GAPDH	UNKNOWN	SYBR	None				13.4576	13.4356	0.0852227							#VALUE!	TRUE	0.0217275	TRUE	3	11	1	85.6433
B9	PL0	TGFBR1	UNKNOWN	SYBR	None	0.751318	0.707758	0.797559	18.9363	18.9082	0.0469975		5.94016	0.0310352			0.412505	0.751318	TRUE	0.017233	TRUE	3	17	1	79.9144
C9	PL0	TGFBR1	UNKNOWN	SYBR	None	0.751318	0.707758	0.797559	18.9343	18.9082	0.0469975		5.94016	0.0310352			0.412505	0.751318	TRUE	0.017233	TRUE	3	17	1	80.0781
D9	PL0	TGFBR1	UNKNOWN	SYBR	None	0.751318	0.707758	0.797559	18.8539	18.9082	0.0469975		5.94016	0.0310352			0.412505	0.751318	TRUE	0.017233	TRUE	3	17	1	80.2418
E9	PL0	GAPDH	UNKNOWN	SYBR	None				12.9379	12.968	0.026092							#VALUE!	TRUE	0.0217275	TRUE	3	11	1	85.807
F9	PL0	GAPDH	UNKNOWN	SYBR	None				12.9845	12.968	0.026092							#VALUE!	TRUE	0.0217275	TRUE	3	11	1	85.807
G9	PL0	GAPDH	UNKNOWN	SYBR	None				12.9816	12.968	0.026092							#VALUE!	TRUE	0.0217275	TRUE	3	11	1	85.6433
B10	PL10	TGFBR1	UNKNOWN	SYBR	None	0.73362	0.709217	0.758862	18.8875	18.8914	0.00357344		5.97456	0.0175785			0.446896	0.73362	TRUE	0.017233	TRUE	3	17	1	79.9144
C10	PL10	TGFBR1	UNKNOWN	SYBR	None	0.73362	0.709217	0.758862	18.8944	18.8914	0.00357344		5.97456	0.0175785			0.446896	0.73362	TRUE	0.017233	TRUE	3	17	1	80.0781
D10	PL10	TGFBR1	UNKNOWN	SYBR	None	0.73362	0.709217	0.758862	18.8924	18.8914	0.00357344		5.97456	0.0175785			0.446896	0.73362	TRUE	0.017233	TRUE	3	17	1	80.0781
E10	PL10	GAPDH	UNKNOWN	SYBR	None				12.8838	12.9169	0.0302364							#VALUE!	TRUE	0.0217275	TRUE	3	11	1	85.807
F10	PL10	GAPDH	UNKNOWN	SYBR	None				12.9237	12.9169	0.0302364							#VALUE!	TRUE	0.0217275	TRUE	3	11	1	85.807
G10	PL10	GAPDH	UNKNOWN	SYBR	None				12.9431	12.9169	0.0302364							#VALUE!	TRUE	0.0217275	TRUE	3	11	1	85.6433
B8	SINC	TGFBR1	UNKNOWN	SYBR	None	0.895115	0.770357	1.04008	19.3412	19.3262	0.117279		5.68751	0.0779935			0.159855	0.895115	TRUE	0.017233	TRUE	3	18	1	79.9144
C8	SINC	TGFBR1	UNKNOWN	SYBR	None	0.895115	0.770357	1.04008	19.2022	19.3262	0.117279		5.68751	0.0779935			0.159855	0.895115	TRUE	0.017233	TRUE	3	18	1	80.0781
D8	SINC	TGFBR1	UNKNOWN	SYBR	None	0.895115	0.770357	1.04008	19.4353	19.3262	0.117279		5.68751	0.0779935			0.159855	0.895115	TRUE	0.017233	TRUE	3	18	1	80.0781
E8	SINC	GAPDH	UNKNOWN	SYBR	None				13.565	13.6387	0.0670416							#VALUE!	TRUE	0.0217275	TRUE	3	12	1	85.807
F8	SINC	GAPDH	UNKNOWN	SYBR	None				13.696	13.6387	0.0670416							#VALUE!	TRUE	0.0217275	TRUE	3	12	1	85.6433
G8	SINC	GAPDH	UNKNOWN	SYBR	None				13.6551	13.6387	0.0670416							#VALUE!	TRUE	0.0217275	TRUE	3	12	1	85.4796
